# Supplementary material for: Analysis for bearing performance and construction mechanical behavior of supporting structure for the large cross-section tunnel by half bench CD method
Source: PLoS One. 2021 Aug 6;16(8):e0255511. doi: 10.1371/journal.pone.0255511 (PMC8345873; doi:10.1371/journal.pone.0255511)
Supplement: S1 Data — (XLSX) [file pone.0255511.s001.xlsx]

## Sheet: Sheet1
				Axial force distribution of supporting structures in the tunnel excavation													Horizontal convergence of support structure during tunnel construction
		Structure Vault		Left arch waist		Left arch foot		Top of middle wall		Bottom of middle wall		Right arch foot in Part Ⅲ				Arch foot in Part Ⅰ		Arch waist in Part Ⅰ		Arch waist of middle wall		Arch foot in Part Ⅲ
		0.00366	0.3472	0.0767	2.7776	0.07282	3.5984	1.26596	-0.1872	1.22312	4.5672	6.63384	0			0.682225	0.0291971	0.682225	0.0291971	0.682225	0.0291971	6.49477	-0.0364964
		0.05502	1.3192	0.12784	4.7224	0.12382	6.0208	1.29178	1.7528	1.22298	6.0208	6.71066	1.1976			1.7843	3.05109	1.7843	1.14599	1.7843	-3.18978	8.39673	-1.81022
		0.15772	2.7776	0.23012	7.1528	0.14938	6.5048	1.29192	3.2088	1.2996	6.9896	6.73626	2.1664			3.52628	7.9781	3.52628	5.67883	3.52628	-6.40876	10.2809	-3.64964
		0.2605	5.208	0.23012	8.1248	0.09804	7.9584	1.29204	4.6648	1.32512	7.4744	6.81306	3.1328			5.03719	13.9562	5.03719	7.71533	5.03719	-7.26277	11.7918	-9.0365
		0.28614	5.208	0.25568	9.5832	0.0979	9.412	1.29222	6.6056	1.32476	11.3496	6.86428	4.1008			6.49477	16.7153	6.49477	8.70073	6.49477	-7.39416	13.2672	-10.2847
		0.33738	4.7224	0.28126	10.5552	0.14902	10.3808	1.29244	9.032	1.4013	13.2872	6.9923	7.4904			8.39673	18.2263	8.39673	12.4453	8.39673	-2.33577	14.4403	-10.7445
		0.4143	4.7224	0.33238	12.5	0.14888	11.8336	1.29262	10.9728	1.42678	14.256	7.06912	8.4568			10.2809	18.5547	10.2809	13.2336	10.2809	-0.759124	15.5602	-11.0073
		0.4144	5.6944	0.38352	12.9864	0.1488	12.8024	1.29272	11.944	1.42664	15.7096	7.06912	9.428			11.7918	18.6861	11.7918	13.562			16.4667	-11.0073
		0.46572	6.1808	0.4091	13.9584	0.14862	14.7408	1.34418	13.8832	1.45208	17.1624	7.12032	11.3656			13.2672	18.8832	13.2672	13.8248
		0.51704	6.6664	0.46022	15.4168	0.14844	16.6784	1.37	15.824	1.50308	18.616	7.14592	12.3352			14.4403	19.0803	14.4403	13.7591
		0.56838	7.1528	0.51136	16.8752	0.22512	18.1312	1.4214	17.2784	1.68174	22.0072	7.19714	13.3032			15.5602	19.2117	15.5602	13.9562
		0.64538	8.1248	0.5625	18.3336	0.2762	19.5848	1.37048	21.1616	1.7328	22.976	7.22274	14.272			16.4667	19.2774	16.4667	14.0876
		0.67102	8.1248	0.66478	18.3336	0.32736	20.0696	1.42202	24.072	1.78388	23.46	7.29956	16.2088			Settlement of support structure during tunnel construction
		0.69672	8.6112	0.74148	20.764	0.40404	21.5224	1.44768	24.0712	1.83494	24.4288	7.35076	17.1768			Vault of primary support in Part Ⅰ		Arch waist of primary support in Part Ⅰ		Arch waist of primary support in Part Ⅲ
		0.77378	10.0696	0.84376	22.2224	0.48072	22.976	1.39652	25.528	1.98826	25.3976	7.45318	18.6272			0.761791	0.731539	0.761791	0.804734	6.56443	8.80151
		0.8507	10.0696	0.89488	22.2224	0.53184	23.9448	1.37114	28.4408	2.03936	25.8824	7.5044	19.5952			1.90236	7.61051	1.90236	3.07668	8.47286	9.76063
		0.90198	10.0696	0.94602	23.1944	0.60862	24.4288	1.37132	30.3816	2.16714	26.3664	7.53	20.564			3.6255	9.88515	3.6255	7.39879	10.3505	11.2316
		0.9789	10.0696	1.02272	24.1664	0.68534	25.3976	1.39724	33.2928	2.21824	26.8512	7.53	21.5344			5.08767	13.3286	5.08767	9.52615	11.8133	15.0407
		1.00454	10.0696	1.09944	25.1392	0.7622	24.9136	1.42306	35.2328	2.34608	26.8512	7.5812	22.9872			6.56443	14.7247	6.56443	10.5565	13.2913	17.2411
		0.92762	10.0696	1.15056	24.6528	0.83896	25.3976	1.47452	37.1728	2.42278	26.8512	7.65802	24.4392			8.47286	18.9745	8.47286	12.7587	14.4455	20.537
		0.9274	7.6392	1.30398	23.1944	0.94144	24.9136	1.50032	39.1128	2.4994	27.82	7.76044	26.86			10.3505	23.2243	10.3505	14.2298	15.5837	21.2002
		1.02996	7.6392	1.35512	24.1664	0.99256	25.8824	1.47482	40.5696	2.5761	27.82	7.83726	28.312			11.8133	28.2034	11.8133	16.6495	16.4755	21.2047
		1.08116	6.6664	1.40626	25.6248	1.04376	25.8824	1.47496	42.0256	2.67828	28.7888	7.86286	30.2512			13.2913	32.7439	13.2913	19.9468
		1.10666	5.208	1.43182	26.5976	1.09498	25.8824	1.47508	43.4816	2.78052	29.2736	7.91406	31.2192			14.4455	35.0891	14.4455	22.0726
		1.10648	3.264	1.48296	26.5976	1.17196	23.9448	1.50082	44.4512	2.93392	29.2736	7.99088	32.1856			15.5837	35.7523	15.5837	22.9552
		1.13194	1.3192	1.5341	27.5696	1.1721	22.4912	1.501	46.392	3.01054	30.2424	8.0677	34.1224			16.4755	35.537	16.4755	23.1786
		1.25998	-0.6248	1.63636	28.5416	1.19792	20.0696	1.52682	48.3328	3.08724	30.2424	8.1189	35.5752
		1.28562	-0.6248	1.73864	28.5416	1.3776	15.2248	1.55264	50.2728	3.164	29.7576	8.17012	36.5432				Axial strain distribution of each section of foot-reinforcement bolt under different loads
		1.3369	-0.6248	1.7642	29.5136	1.4032	15.2248	1.5784	51.728	3.29174	30.7264	8.19572	37.9976
		1.36254	-0.6248	1.81534	30	1.42872	16.1936	1.60418	53.1832	3.36832	32.18	8.29814	40.4184			0°Section 1			0°Section 2			0°Section3			0°Section 4			0°Section 5			30°Section 1			30°Section 5			30°Section 3			30°Section 4			30°Section 2			45°Section 1			45°Section 5
		1.4651	-0.6248	1.86648	30.972	1.45418	17.6472	1.6556	54.6376	3.4706	32.18	8.34934	42.8424			6.53	0	2.85714	6.53	0	0.79365	6.53	0	0.31746	6.53	0	-0.31746	6.53	0	0	6.53	4	-0.12769	6.53	4	0.13047	6.53	4	-0.64229	6.53	4	0.13134	6.53	4	-0.38456	6.53	8	-1.04317	6.53
		1.51638	-0.6248	1.89204	31.9448	1.53086	19.1	1.65586	57.5488	3.5219	30.2424	8.45176	44.2928			12.84	0	8.09524	12.84	0	6.66667	12.84	0	5.2381	12.84	0	0.95238	12.84	0	-0.15873	12.84	4	7.37565	12.84	4	-0.09944	12.84	4	0.15872	12.84	4	-0.09988	12.84	4	-2.1613	12.84	8	0.68345	12.84
		1.5933	-0.6248	2.04546	32.9168	1.65884	19.5848	1.6304	59.4912	3.6244	27.82	8.55418	47.1984			18.63	0	13.1746	18.63	0	6.19048	18.63	0	8.09524	18.63	0	8.73016	18.63	0	0	18.63	4	18.2282	18.63	4	-0.58666	18.63	4	-2.13305	18.63	4	0.18611	18.63	4	1.2179	18.63	8	-0.46763	18.63
		1.67022	-0.6248	2.0966	33.8888	1.76118	20.5536	1.8614	61.9112	3.7265	29.7576	8.57978	48.168			26.95	0	17.3016	26.95	0	10.6349	26.95	0	10	26.95	0	6.8254	26.95	0	1.5873	26.95	4	31.9163	26.95	4	-0.30024	26.95	4	-2.6207	26.95	4	-0.55884	26.95	4	6.91626	26.95	8	0.58753	26.95
		1.7215	-0.6248	2.1733	34.3752	1.86356	21.0384	1.98982	64.3336	3.80312	30.7264	8.631	49.1352			31.25	0	33.1746	31.25	0	15.0794	31.25	0	11.1111	31.25	0	6.50794	31.25	0	1.42857	31.25	4	37.0983	31.25	4	-0.01469	31.25	4	-4.39744	31.25	4	-1.56195	31.25	4	9.77869	31.25	8	-0.27578	31.25
		1.79852	0.3472	2.30114	35.8336	1.91476	21.0384	2.06692	66.2728	3.85424	30.7264	8.6822	51.0736			39.68	0	39.3651	39.68	0	19.0476	39.68	0	14.4444	39.68	0	6.03175	39.68	0	1.5873	39.68	4	45.6308	39.68	4	-0.24548	39.68	4	-5.91558	39.68	4	-3.07966	39.68	4	14.4452	39.68	8	-1.33094	39.68
		1.8498	0.3472	2.37784	36.8056	2.04278	21.0384	2.16966	68.2112	3.93108	29.2736	8.73342	53.012			46.63	0	47.7778	46.63	0	22.6984	46.63	0	17.3016	46.63	0	6.34921	46.63	0	1.11111	46.63	4	48.4937	46.63	4	-0.47409	46.63	4	-8.46465	46.63	4	-2.79498	46.63	4	18.5963	46.63	8	-2.57794	46.63
		1.92678	0.8336	2.45454	37.292	2.19632	22.0072	2.2724	70.1496	3.98236	27.82	8.81022	54.464			53.67	0	47.1429	53.67	0	28.5714	53.67	0	24.127	53.67	0	7.30159	53.67	0	1.42857	53.67	4	57.2848	53.67	4	-0.44714	53.67	4	-9.21046	53.67	4	-3.28306	53.67	4	23.0065	53.67	8	-11.4988	53.67
		2.00374	1.3192	2.55682	39.236	2.27314	22.0072	2.37514	72.088	4.03358	26.8512	8.83582	55.4328																		59.65	4	65.8169	59.65	4	-0.42019	59.65	4	-11.76	59.65	4	-4.80077	59.65	4	31.5386	59.65	8	-14.7602	59.65
		2.13198	1.8056	2.6591	40.208	2.37556	22.0072	2.42652	73.0568	4.09382	20.5536	8.91264	56.3992
		2.18336	2.7776	2.7358	41.6664	2.52914	22.4912	2.52916	74.0248	4.2471	22.0072	8.98946	59.792
		2.26028	2.7776	2.78694	42.1528	2.68276	22.4912	2.60622	75.4784	4.2981	23.46	9.04066	60.2744
		2.31156	2.7776	2.86364	43.1248	2.70832	22.976	2.6576	76.4472	4.37476	23.9448	9.09188	61.2424
		2.38848	2.7776	2.91478	44.0976	2.75954	22.976	2.70896	77.4168	4.5026	23.9448	9.11748	62.2112
		2.43972	2.292	3.04262	45.5552	2.8107	23.46	2.76046	79.8416	4.57926	24.4288	9.14308	62.2104
		2.5166	1.8056	3.11932	47.0136	2.86178	24.9136	2.91462	83.2344	4.7071	24.4288	9.34792	65.1104				Mechanical properties of foot-reinforcement bolts under different surrounding rock loads
		2.67046	1.8056	3.14488	48.472	2.9129	25.8824	2.96604	84.6888	4.88602	24.9136	9.37352	66.5648
		2.72174	1.8056	3.24716	50.9024	2.9128	26.8512	2.99178	85.6584	4.93712	25.3976	9.45034	68.0168			0°53.67kN			0°46.63kN			0°39.68kN			0°31.25kN			0°36.95kN			0°18.63kN			0°12.84kN			0°6.53kN			30°59.65kN			30°53.67kN			30°46.63kN			30°39.68kN
		2.77302	1.8056	3.32386	54.3056	2.91272	27.82	3.06888	87.5976	5.0394	25.3976	9.55276	68.4968			0.4467	0	2209.24	0.4467	0	1873.17	0.4467	0	1484.02	0.4467	0	1236.36	0.4467	0	953.356	0.4467	0	499.346	0.4467	0	210.442	0.4467	0	9.97	0.4467	3	2173.86	0.4467	3	1814.22	0.4467	3	1566.57	0.4467
		2.85002	2.7776	3.40056	55.2776	2.98944	28.7888	3.14592	89.0512	5.14166	25.3976	9.60396	69.9496			0.7496	0	1596.83	0.7496	0	1331.52	0.7496	0	983.631	0.7496	0	771.367	0.7496	0	547.3	0.7496	0	270.187	0.7496	0	81.4978	0.7496	0	4.8366	0.7496	3	1738.34	0.7496	3	1319.72	0.7496	3	1066.18	0.7496
		3.00392	3.264	3.4517	56.736	3.0406	29.2736	3.19726	89.5352	5.21832	25.8824	9.68078	70.916			1.1587	0	477.617	1.1587	0	353.786	1.1587	0	218.162	1.1587	0	159.19	1.1587	0	106.134	1.1587	0	29.4935	1.1587	0	-29.4791	1.1587	0	0.0124	1.1587	3	29.4882	1.1587	3	-16.3643	1.1587	3	-10.4784	1.1587
		3.02956	3.264	3.5284	58.1944	3.09182	29.2736	3.27426	90.504	5.26946	25.8824	9.73198	71.884			1.6582	0	-122.489	1.6582	0	-116.603	1.6582	0	-98.9144	1.6582	0	-110.707	1.6582	0	-75.3294	1.6582	0	-34.0662	1.6582	0	-13.56	1.6582	0	16.589	1.6582	3	-28.1567	1.6582	3	-13.568	1.6582	3	-3.568	1.6582
		3.13216	3.7504	3.63068	58.1944	3.1942	29.7576	3.2744	91.9592	5.29498	26.3664	9.8344	73.3344			2.4567	0	5.698	2.4567	0	3.4243	2.4567	0	15.2065	2.4567	0	16.568	2.4567	0	15.1962	2.4567	0	3.414	2.4567	0	9.3103	2.4567	0	15.2168	2.4567	3	8.987	2.4567	3	7.895	2.4567	3	8.963	2.4567
		3.23478	4.236	3.73296	59.1664	3.24536	30.2424	3.37714	93.8976	5.34608	26.8512	9.93682	74.2992
		3.28606	4.236	3.83522	61.1112	3.34778	30.2424	3.4542	95.3512	5.47384	27.82	10.0392	75.7496
		3.36298	4.236	3.8608	62.5696	3.42458	30.2424	3.47998	96.8064	5.5761	27.82	10.0905	77.688
		3.41426	4.236	3.91194	64.028	3.45036	30.7048	3.55708	98.7456	5.6272	28.3048	10.1673	79.1392
		3.54242	3.7504	3.96306	66.4584	3.52728	30.856	3.55726	100.686	5.67828	28.7888	10.2697	81.0752
		3.6193	3.264	3.96306	69.3752	3.52732	31.6512	3.65986	101.17	5.72942	28.7888	10.3721	82.5248
		3.72196	4.236	3.96306	71.3192	3.5531	32.1136	3.73682	101.653	5.7549	29.7576	10.4233	83.9784
		3.7731	2.7776	4.0142	73.264	3.55322	32.66	3.77536	100.779	5.806	30.2424	10.5001	85.4296
		3.79862	2.9192	4.03978	76.6664	3.5534	33.2024	3.81388	99.9064	5.85704	31.2112	10.6025	85.9096
		3.79856	3.2336	4.03978	77.6392	3.55362	33.58	3.82676	98.3912	5.89692	32.664	10.7306	86.388
		3.87544	4.3472	4.04536	83.9584	3.52856	34.0072	3.83962	96.876	5.94796	33.6336	10.9098	89.2896
		3.90108	5.1472	4.1349	84.2016	3.6552	34.6248	3.87812	95.76	6.675	33.6336	11.0122	89.7696
		3.95224	9.1112	4.22444	84.4448	3.68094	35.3312	3.91662	94.6448	6.75176	33.1488	11.1914	89.76
		3.9522	9.5976	4.25018	85.4168	3.6812	35.9448	3.9295	93.5296	6.8029	33.1488	11.3195	89.7528
		4.00338	10.5696	4.27592	86.3888	3.70698	36.1672	3.94236	92.4144	6.87972	31.6952	11.3707	89.7504
		4.00334	11.0552	4.3654	86.3888	3.83536	38.1312	3.981	91.1544	6.98218	29.7576	11.4475	90.7168
		4.0289	12.028	4.4549	86.3888	3.86114	39.8736	4.01964	89.8944	7.03336	29.2736	11.5243	91.6832
		4.02876	13.4864	4.51896	87.1184	3.9125	41.9408	4.0651	88.824	7.08468	27.336	11.6267	93.1336
		4.02862	14.9448	4.583	87.8472	3.98934	43.856	4.11058	87.7536	7.26388	24.9136	11.7291	94.584
		4.11664	18.292	4.65972	87.8472	4.04052	45.1408	4.23886	91.9208	7.34058	24.9136	11.8572	94.5768
		4.14238	19.264	4.71084	87.8472	4.10132	47.1664	4.2902	92.4048	7.4171	26.8512	12.062	96.0216
		4.2194	20.236	4.76226	89.3056	4.1781	47.4112	4.36724	93.8584	7.49376	27.336	12.1388	96.0176
		4.27072	20.7224	4.81338	89.3056	4.3316	47.9048	4.44418	93.856	7.5449	27.336	12.19	95.5296
		4.34764	20.7224	4.86452	89.3056	4.40832	48.1536	4.5211	93.8544	7.5706	25.8824	12.2924	96.0088
		4.57846	21.208	4.91584	90.2776	4.45952	48.7136	4.6493	93.8512	7.59656	21.5224	12.3949	97.4592
		4.65542	21.6944	4.96716	91.2504	4.5363	48.9576	4.72622	93.8488	7.5967	20.0696	12.4973	97.9392
		4.75798	21.6944	5.01838	91.736	4.6131	49.0376	4.80314	93.8464	7.64806	17.6472	12.5997	97.9336
		4.8349	21.6944	5.0696	92.2224	4.66428	49.0424	4.90576	94.3296	7.6738	15.7096	12.7277	98.412
		4.96312	21.6944	5.12092	93.1944	4.74108	49.1224	5.0084	95.2968	7.72512	13.772	12.8301	98.892
		5.01444	22.1808	5.14658	93.6808	4.7923	49.5224	5.08538	95.78	7.7763	13.2872	12.9326	98.8864
		5.11704	22.6664	5.21068	94.6528	4.8435	49.7624	5.18806	97.2336	7.82752	12.3184	13.0862	98.3928
		5.16842	23.6392	5.27476	95.6248	4.97152	50.2424	5.31636	98.2	7.9554	11.8336	13.163	99.844
		5.24544	24.6112	5.326	96.1112	5.04834	50.4824	5.39338	99.1688	8.03216	11.3496	13.2654	100.324
		5.29672	24.6112	5.45392	96.5976	5.0995	50.8064	5.49602	100.137	8.0833	11.3496	13.4446	100.314
		5.37368	25.0976	5.58186	97.0832	5.17628	51.0512	5.5473	100.135	8.1599	12.3184	13.5471	100.309
		5.47624	25.0976	5.63304	97.3264	5.30422	51.3	5.64996	101.103	8.18544	12.8024	13.5783	101.277
		5.55322	25.5832	5.68422	97.5696	5.35538	51.464	5.72692	101.586	8.26196	14.7408	13.5787	101.784
		5.6045	25.5832	5.761	98.0552	5.43206	51.7976	5.82958	102.554	8.3131	14.7408	13.7067	101.777
		5.65582	26.0696	5.76118	99.028	5.50874	51.6512	5.95784	103.036	8.36414	15.7096	13.9115	103.222
		5.7071	26.0696	5.8125	100	5.5599	51.1752	6.65032	104.958	8.41524	16.1936	13.9883	103.218
		5.80976	27.0416	5.86382	100.972	5.61112	50.8552	6.77844	103.984	8.51742	17.1624	14.0395	102.73
		5.91232	27.0416	5.9153	102.917	5.71352	51.1752	6.90664	103.981	8.56846	18.1312	14.142	103.209
		5.94928	27.528	5.9467	104.375	5.86698	51.3528	7.0348	103.492	8.61952	19.1	14.2444	104.659
		6.64486	29.472	6.65228	108.75	5.86676	51.6152	7.13736	103.489	8.74722	20.5536	14.3468	105.139
		6.73306	28.672	6.66784	107.15	5.86666	51.544	7.23996	103.972	8.74714	21.5224	14.4492	105.134
		6.78438	26.7584	6.68342	105.55	5.94326	51.664	7.3683	105.424	8.8237	22.976	14.5772	105.612
		6.83572	24.8448	6.709	103.95	6.63384	52.0416	7.41964	105.908	8.87476	23.9448	14.6797	106.092
		6.91258	23.5584	6.73456	102.35	6.6853	49.1352	7.4966	106.391	8.9258	24.9136	14.7821	106.086
		7.04084	22.4448	6.74742	100.437	6.73664	47.6816	7.54774	104.934	8.9769	25.3976	14.9357	105.593
		7.22032	20.8448	6.7603	98.5224	6.78804	45.744	7.57312	102.022	9.07912	25.8824	15.0125	107.044
		7.29724	21.6448	6.7987	97.1648	6.83934	44.7752	7.59854	99.5944	9.1046	26.8512	15.1149	107.524
		7.37412	21.9584	6.8371	95.808	6.86512	42.8376	7.59836	97.6536	9.18122	27.82	15.2942	107.514
		7.4254	21.9584	6.92666	94.2944	6.9165	40.9	7.59818	95.7128	9.20678	27.82	15.3966	107.509
		7.45114	22.9304	7.01624	92.7808	6.99344	39.4464	7.64956	96.6816	9.30902	28.3048	15.4278	108.477
		7.5537	22.9304	7.05468	90.8664	7.01918	37.9928	7.70102	98.6216	9.36016	28.3048
		7.63068	23.4168	7.09312	88.9528	7.07044	37.5088	7.77808	100.075	9.46242	28.3048
		7.70764	23.9024	7.11874	87.596	7.07052	36.54	7.85512	101.529	9.56466	28.7888
		7.8102	23.9024	7.14436	86.2392	7.14748	35.0864	7.98346	102.981	9.84578	30.2424
		7.88718	24.3888	7.15724	84.3256	7.17308	35.0864	8.1375	104.918	9.8969	30.2424
		7.93846	24.3888	7.1701	82.4112	7.22438	34.1176	8.24018	106.371	9.94796	31.2112
		8.0667	24.8752	7.19572	78.2544	7.24998	34.1176	8.3943	109.278	10.1013	32.18
		8.195	25.8472	7.22132	74.0976	7.30118	34.1176	8.52256	109.76	10.1523	33.1488
		8.29756	25.8472	7.2342	75.3832	7.3267	35.0864	8.67648	110.726	10.3313	33.1488
		8.34884	25.8472	7.24708	76.6696	7.37786	35.5712	8.93302	112.175	10.408	32.664
		8.40012	25.8472	7.2983	75.5552	7.42898	36.54	9.06132	113.142	10.5359	32.664
		8.4514	25.8472	7.40056	75.6544	7.4801	37.5088	9.16388	113.14	10.6381	33.1488
		8.52842	26.8192	7.42614	75.9752	7.55684	38.4776	9.29214	113.622	10.8171	33.6336
		8.65666	27.3056	7.50302	76.528	7.71056	37.5088	9.31796	115.562	10.8938	33.6336
		8.78488	27.3056	7.57998	77.9864	7.76176	37.5088	9.49752	116.528	10.9705	33.6336
		8.91312	27.792	7.63112	77.9864	7.78728	38.4776	9.6515	117.979	11.0983	33.6336
		9.04132	27.792	7.68236	78.472	7.83844	38.9616	9.95934	119.427	11.2261	33.6336
		9.11826	27.792	7.75906	78.472	7.8896	39.4464	10.0619	119.91	11.354	33.6336
		9.1953	29.2504	7.83576	78.472	7.94078	39.9304	10.1902	120.391	11.4563	33.1488
		9.29792	29.736	7.88698	78.9584	7.96642	39.4464	10.2928	121.359	11.5841	33.6336
		9.42622	30.708	7.93822	79.4448	8.0431	40.9	10.3955	121.842	11.7119	34.1176
		9.63138	31.1944	8.01492	79.4448	8.09426	41.384	10.4725	122.81	11.7886	34.6024
		9.68266	31.1944	8.06614	79.9304	8.14542	41.8688	10.5495	123.778	11.8652	35.0864
		9.8878	31.1944	8.14284	79.9304	8.1965	43.3216	10.6264	124.262	12.0187	34.6024
		10.0416	31.1944	8.19406	80.4168	8.24768	43.8064	10.6779	125.716	12.2744	34.1176
		10.2211	31.1944	8.2452	80.4168	8.2988	44.7752	10.8318	127.168	12.3255	34.1176
		10.2981	31.1944	8.27096	81.3888	8.37556	45.2592	10.9088	127.166	12.4022	34.1176
		10.3493	31.1944	8.34766	81.3888	8.40104	46.7128	11.0113	127.163	12.479	33.6336
		10.4263	31.1944	8.3988	81.3888	8.4522	47.1976	11.1139	127.16	12.5301	33.6336
		10.5289	31.6808	8.4755	81.3888	8.50336	47.6816	11.2422	128.613	12.6835	33.6336
		10.6058	32.1664	8.5523	81.8752	8.58004	49.1352	11.4218	129.578	12.7858	34.1176
		10.6572	32.6528	8.629	81.8752	8.65676	50.104	11.5244	129.575	12.8625	34.1176
		10.7341	32.6528	8.68022	82.3608	8.7335	51.0728	11.6269	129.573	12.9647	34.1176
		10.8368	34.1112	8.73154	83.3336	8.83582	52.0416	11.9348	131.02	13.0414	35.0864
		10.8881	34.5976	8.80824	83.3336	8.9126	52.5256	12.0117	131.018
		11.0163	34.5976	8.88494	83.3336	8.9381	53.4952	12.268	130.041
		11.042	34.5976	8.96164	83.3336	8.98928	53.9792	12.2425	131.982
		11.1445	34.5976	9.11506	83.3336	9.04048	53.9792	12.422	131.978
		11.1958	34.5976	9.21742	83.8192	9.1173	53.9792	12.7297	131.97
		11.2471	34.5976	9.31978	84.3056	9.1172	54.948	12.8836	132.45
		11.2984	34.5976	9.42206	84.3056	9.32192	56.4016	13.0119	132.932
		11.3497	35.0832	9.47336	85.2776	9.42428	56.8856	13.0889	133.901
		11.401	35.0832	9.5245	85.2776	9.4755	56.8856
		11.5036	35.5696	9.57564	85.2776	9.55226	57.3704
		11.5549	36.0552	9.62678	85.2776	9.68028	57.3704
		11.6318	36.0552	9.72922	86.2504	9.78258	58.8232
		11.6831	36.0552	9.80584	85.764	9.8593	59.792
		11.76	36.0552	9.85698	85.764	9.98736	59.308
		11.8114	36.5416	9.98482	85.764	10.0898	59.308
		11.8627	37.028	10.036	86.2504	10.1922	59.792
		12.0422	37.5136	10.1383	86.2504	10.32	62.2144
		12.0935	38	10.1895	86.2504	10.3968	61.7304
		12.1962	38.4864	10.2663	87.2224	10.4736	61.7304
		12.3244	38.972	10.3176	87.708	10.5248	61.7304
		12.4014	39.9448	10.3944	88.1944	10.6017	61.7304
		12.5041	40.9168	10.4711	88.1944	10.704	62.2144
		12.6066	40.9168	10.5478	88.1944	10.7552	62.6992
		12.8888	41.8888	10.6756	88.1944	10.8064	62.6992
		12.9401	41.8888	10.7267	88.1944	10.8832	62.6992
		13.017	41.8888	10.8291	88.6808	11.0881	62.2144
		13.2222	42.8608	10.9314	88.6808	11.1392	63.1832
		13.3761	43.8336	11.0082	89.1664	11.216	63.668
		13.5043	43.8336	11.1618	90.1392	11.2672	63.668
		13.5813	43.8336	11.3411	92.0832	11.3697	63.1832
		13.6838	43.8336	11.4435	93.0552	11.4977	63.1832
		13.812	43.8336	11.5459	93.5416	11.6001	63.1832
		14.0428	43.8336	11.597	93.5416	11.6769	63.668
		14.171	43.8336	11.6482	93.5416	11.7792	64.6368
		14.3249	44.8056	11.6993	93.5416	11.8816	65.1208
		14.5045	45.292	11.7762	94.5136	12.0608	65.1208
		14.7352	45.292	11.8785	94.5136	12.1632	65.6056
		14.8634	44.3192	11.9553	95.4864	12.3167	66.5744
		14.9659	44.3192	12.0577	95.972	12.3935	67.0592
		15.1199	45.7776	12.1601	96.4584	12.3677	68.512
		15.3251	46.7504	12.2625	97.4304	12.4701	69.4808
		15.4021	47.236	12.3137	97.4304	12.5981	69.4808
				12.3904	97.9168	12.6749	69.4808
				12.4927	97.9168	12.8285	69.4808
				12.5695	98.4024	13.0334	69.4808
				12.6206	98.4024	13.1358	69.4808
				12.6975	99.3752	13.2382	69.9656
				12.7487	99.3752	13.3661	70.4496
				12.8256	100.347	13.4173	71.4184
				12.9279	100.834	13.4685	71.4184
				13.0558	101.319	13.5965	71.9032
				13.2093	101.806	13.6988	72.3872
				13.3117	102.292	13.8781	71.4184
				13.3886	103.264	14.0061	72.3872
				13.4654	103.75	14.1085	72.872
				13.5423	104.722	14.2876	73.8408
				13.5936	105.694	14.3643	74.8096
				13.6705	106.666	14.5179	75.2944
				13.7983	106.666	14.6459	75.2944
				13.9006	106.666	14.774	75.2944
				14.0029	107.153	14.9276	75.2944
				14.1053	107.639	15.0556	75.7784
				14.2335	109.583	15.1323	76.2632
				14.3359	110.555	15.2603	76.7472
				14.3616	111.042	15.3883	76.7472
				14.4256	111.771	15.422	76.7472
				14.4897	112.5
				14.5536	112.499
				14.6175	112.5
				14.6944	113.472
				14.7457	114.445
				14.8055	114.769
				14.8652	115.093
				14.9249	115.417
				15.0275	117.361
				15.1043	117.847
				15.181	117.847
				15.2706	118.333
				15.3602	118.819
				15.4205	118.926
[truncated: 80 more columns]
